# Supplementary material for: Synergistic Antioxidant Effects of C3G-Enriched Oryza sativa L. cv. RD83 Extract and α-Tocopherol Against H2O2-Induced Oxidative Stress in SH-SY5Y Cells
Source: Int J Mol Sci. 2025 Jul 5;26(13):6490. doi: 10.3390/ijms26136490 (PMC12250117; doi:10.3390/ijms26136490)
Supplement: Supplementary file 1 [file ijms-26-06490-s001.zip]

Archive with 1 entries (1 files):
- ijms-3701934-supplementary.pdf
